# Supplementary material for: Bacterial-Specific Induction of Inflammatory Cytokines Significantly Decreases upon Dual Species Infections of Implant Materials with Periodontal Pathogens in a Mouse Model
Source: Biomedicines. 2022 Jan 26;10(2):286. doi: 10.3390/biomedicines10020286 (PMC8869624; doi:10.3390/biomedicines10020286)
Supplement: Supplementary file 1 [file biomedicines-10-00286-s001.zip]

Archive with 1 entries (1 files):
- biomedicines-1526895-supplementary.pdf
